# Supplementary material for: The effects of ambient temperature and feeding regimens on cecum bacteria composition and circadian rhythm in growing rabbits
Source: Front Microbiol. 2024 Feb 27;15:1344992. doi: 10.3389/fmicb.2024.1344992 (PMC10927733; doi:10.3389/fmicb.2024.1344992)
Supplement: Supplementary file 1 [file Data_Sheet_1.zip]

Archive with 9 entries (9 files):
- Presentation 1.pdf
- Supplementary Figure S1. Rarefaction curves based on Shannon index at the ASV level of growing rabbits.tif
- Supplementary Figure S2. Analysis of  cecal bacteria x and x diversity in growing rabbits in three seasons..png
- Supplementary Figure S3. Composition of intestinal bacterial phylum levels in rabbits grown under.tif
- Supplementary Figure S4. Cecal rhythmic ASVs in DF and NRF growing rabbits in spring.tif
- Supplementary Figure S5. Changes in the abundance of cecum bacteria across feeding regimens and seasons.png
- Supplementary Figure S6. Rank-sum test of cecum bacteria at the genus levels in three seasons.tif
- Supplementary Figure S7. Temperature changes in growing rabbit shed in summer, spring and winter.tif
- Supplementary Figure S8. PICRUSt predicted the diurnal metabolic features of cecum bacteria .png
