# Supplementary material for: The effects of ambient temperature and feeding regimens on cecum bacteria composition and circadian rhythm in growing rabbits
Source: Front Microbiol. 2024 Feb 27;15:1344992. doi: 10.3389/fmicb.2024.1344992 (PMC10927733; doi:10.3389/fmicb.2024.1344992)
Supplement: Supplementary file 2 [file Table_1.xlsx]

## Sheet: Sheet1
Table S1. Base ration ingredients and nutrient content
Raw materials	Content (100 g)	Nutritional ingredients	Content
Alfalfa meal	31.80 g	Dry matter (g/kg feed)	868
Corn	27.60 g	Crude protein (g/kg DM)	202
Soybean meal	17.70 g	Neutral detergent fibre (g/kg DM)	318
Wheat bran	20.00 g	Ether extract (g/kg DM)	30
Premixa	0.15 g	Digestible energy (MJ/kg DM)	11.89
Salt	0.40 g	Ca (g/kg DM)	10.4
Limestone	0.39 g	Total phosphorus (g/kg DM)	7.4
DL-Methionine	0.41 g	Lysine (g/kg DM)	9.8
Lysine	0.05 g	Methionine + cysteine (g/kg DM)	9.3
Calcium hydrophosphate	1.30 g	Threonine (g/kg DM)	9.2
Threonine	0.20 g
Total	100.00 g
