# Supplementary material for: The effects of ambient temperature and feeding regimens on cecum bacteria composition and circadian rhythm in growing rabbits
Source: Front Microbiol. 2024 Feb 27;15:1344992. doi: 10.3389/fmicb.2024.1344992 (PMC10927733; doi:10.3389/fmicb.2024.1344992)
Supplement: Supplementary file 3 [file Table_2.xlsx]

## Sheet: Sheet1
Table S2. Bifactorial analysis of season and feeding pattern with cecal bacteria at the level of the growing rabbit genus
Genus	Season	Feed pattern (P)	Season * Feed pattern (P)
	(P)
Alistipes	< 0.01	< 0.01	< 0.01
Ruminococcaceae_UCG-010	< 0.01	0.25	< 0.01
Ruminococcaceae_UCG-013	< 0.01	0.01	< 0.01
Ruminococcaceae_V9D2013_group	< 0.01	0.25	< 0.01
Synergistes	< 0.01	0.04	< 0.01
[Eubacterium]_coprostanoligenes_group	< 0.01	< 0.01	< 0.01
uncultured_bacterium_f_Clostridiales_vadinBB60_group	< 0.01	0.02	< 0.01
uncultured_bacterium_f_Rikenellaceae	< 0.01	< 0.01	< 0.01
uncultured_bacterium_o_Izimaplasmatales	< 0.01	0.01	< 0.01
Phascolarctobacterium	< 0.01	0.37	0.01
Rikenella	< 0.01	0.12	0.01
Ruminococcaceae_NK4A214_group	< 0.01	0.41	0.01
Ruminococcus_1	0.37	0.48	0.01
uncultured_bacterium_f_Eubacteriaceae	< 0.01	0.45	0.02
uncultured_bacterium_o_Bacteroidales	0.01	0.04	0.02
Desulfovibrio	< 0.01	0.24	0.03
Subdoligranulum	< 0.01	0.06	0.03
uncultured_bacterium_c_Bacteroidia	< 0.01	0.06	0.03
Akkermansia	< 0.01	0.99	0.05
Papillibacter	< 0.01	0.79	0.07
uncultured_bacterium_f_Ruminococcaceae	< 0.01	0.06	0.07
Ruminiclostridium_5	< 0.01	0.86	0.09
Ruminococcaceae_UCG-005	< 0.01	0.49	0.1
Ruminiclostridium_6	< 0.01	< 0.01	0.14
uncultured_bacterium_o_Mollicutes_RF39	< 0.01	0.33	0.14
Bacteroides	< 0.01	0.02	0.16
uncultured_bacterium_k_Bacteria	< 0.01	0.69	0.19
Butyricimonas	< 0.01	0.65	0.2
uncultured_bacterium_f_Burkholderiaceae	< 0.01	1	0.2
uncultured_bacterium_f_Erysipelotrichaceae	< 0.01	0.76	0.2
uncultured_bacterium_f_Lachnospiraceae	< 0.01	0.05	0.28
uncultured_bacterium_o_Rhodospirillales	< 0.01	0.01	0.28
Rikenellaceae_RC9_gut_group	0.32	0.28	0.32
Escherichia-Shigella	0.39	0.35	0.34
dgA-11_gut_group	< 0.01	0.08	0.37
Lachnospiraceae_NK4A136_group	0.01	0.02	0.4
uncultured_bacterium_o_Clostridiales	0.02	0.06	0.49
uncultured_bacterium_f_Peptococcaceae	0.03	0.32	0.5
Parabacteroides	0.04	0.91	0.57
uncultured_bacterium_f_Barnesiellaceae	0.05	0.08	0.59
Anaerovorax	0.06	0.65	0.6
uncultured_bacterium_o_Gastranaerophilales	0.07	0.67	0.64
[Eubacterium]_ruminantium_group	0.08	0.88	0.76
uncultured_bacterium_f_Muribaculaceae	0.09	0.32	0.76
Ruminiclostridium_9	0.1	0.26	0.82
Ruminococcaceae_UCG-014	0.11	0.05	0.83
Christensenellaceae_R-7_group	0.12	0.51	0.9
Tyzzerella_3	0.13	0.46	0.93
Coprococcus_2	0.01	0.17	0.95
