# Supplementary material for: The effects of ambient temperature and feeding regimens on cecum bacteria composition and circadian rhythm in growing rabbits
Source: Front Microbiol. 2024 Feb 27;15:1344992. doi: 10.3389/fmicb.2024.1344992 (PMC10927733; doi:10.3389/fmicb.2024.1344992)
Supplement: Supplementary file 4 [file Table_3.xlsx]

## Sheet: Sheet1
Table S3. c2 test different seasons the trial period of diarrhea incidence and mortality
Seasonal Feeding Practice	Feed Regimens	Seasons	Winter	Summer	Spring
Diarrhea Occurrence	DF	Winter	—	c2=13.29	c2=2.63
		Summer	P < 0.001	—	c2=25.94
		Spring	P > 0.05	P < 0.001	—
	NRF	Winter	—	c2=21.59	c2=0
		Summer	P < 0.001	—	c2=21.59
		Spring	P > 0.05	P < 0.001	—
Mortality	DF	Winter	—	c2=6.66	c2=10.80
		Summer	P < 0.01	—	c2=30.00
		Spring	P < 0.05	P < 0.001	—
	NRF	Winter	—	c2=0.24	c2=26.46
		Summer	P > 0.05	—	c2=22.69
		Spring	P < 0.001	P < 0.001	—
